# Supplementary material for: Differential Virulence of Aggregatibacter actinomycetemcomitans Serotypes Explained by Exoproteome Heterogeneity
Source: Microbiol Spectr. 2022 Dec 21;11(1):e03298-22. doi: 10.1128/spectrum.03298-22 (PMC9927298; doi:10.1128/spectrum.03298-22)
Supplement: Supplemental file 3 — Table S2. Download spectrum.03298-22-s0003.xlsx, XLSX file, 0.02 MB [file spectrum.03298-22-s0003.xlsx]

## Sheet: Legend
	Supplementary Table S2. Analysis of the statistical significance of differences in the virulence of Aa in several different human cell models.

## Sheet: Adhesion assay
Statistical significance of differences in viability of human A253 epithelial cells infected with different serotype Aa isolates
Serotypes	a vs b	a vs c	b vs c
P value	0.7743	<0,0001	<0,0001
P value summary	ns	****	****
Isolate No.	3R vs 7R	3R vs 14R	3R vs 20R	3R vs 25R	7R vs 14R	7R vs 20R	7R vs 25R	14R vs 20R	14R vs 25R	20R vs 25R
P value	0.0004	0.9986	0.0002	<0,0001	0.0035	>0,9999	<0,0001	0.0018	<0,0001	<0,0001
P value summary	***	ns	***	****	**	ns	****	**	****	****
Isolate No.	4R vs 5R	4R vs 23R	4R vs 30R	4R vs 31R	5R vs 23R	5R vs 30R	5R vs 31R	23R vs 30R	23R vs 31R	30R vs 31R
P value	<0,0001	>0,9999	0.9892	0.8494	<0,0001	<0,0001	<0,0001	>0,9999	0.9841	>0,9999
P value summary	****	ns	ns	ns	****	****	****	ns	ns	ns
Isolate No.	2R vs 8R	2R vs 9R	2R vs 16R	2R vs 27R	8R vs 9R	8R vs 16R	8R vs 27R	9R vs 16R	9R vs 27R	16R vs 27R
P value	>0,9999	<0,0001	<0,0001	<0,0001	<0,0001	<0,0001	<0,0001	0.013	<0,0001	0.0079
P value summary	ns	****	****	****	****	****	****	*	****	**

## Sheet: LDH with epithelial cells
Statistical significance of differences in viability of human A253 epithelial cells infected with different serotype Aa isolates
Serotypes	a vs b	a vs c	b vs c
P value	0.0214	<0,0001	0.0162
P value summary	*	****	*
Isolate No.	3R vs 7R	3R vs 14R	3R vs 20R	3R vs 25R	7R vs 14R	7R vs 20R	7R vs 25R	14R vs 20R	14R vs 25R	20R vs 25R
P value	0.1293	0.0077	0.0242	0.2487	>0,9999	>0,9999	>0,9999	>0,9999	>0,9999	>0,9999
P value summary	ns	**	*	ns	ns	ns	ns	ns	ns	ns
Isolate No.	4R vs 5R	4R vs 23R	4R vs 30R	4R vs 31R	5R vs 23R	5R vs 30R	5R vs 31R	23R vs 30R	23R vs 31R	30R vs 31R
P value	>0,9999	0.1632	>0,9999	>0,9999	0.0192	>0,9999	>0,9999	0.2963	0.0186	>0,9999
P value summary	ns	ns	ns	ns	*	ns	ns	ns	*	ns
Isolate No.	2R vs 8R	2R vs 9R	2R vs 16R	2R vs 27R	8R vs 9R	8R vs 16R	8R vs 27R	9R vs 16R	9R vs 27R	16R vs 27R
P value	>0,9999	0.221	0.0272	>0,9999	>0,9999	0.2602	>0,9999	>0,9999	>0,9999	0.2543
P value summary	ns	ns	*	ns	ns	ns	ns	ns	ns	ns

## Sheet: LDH with neutrophils
Statistical significance of differences in viability of human A253 epithelial cells infected with different serotype Aa isolates
Serotypes	a vs b	a vs c	b vs c
P value	>0,9999	<0,0001	<0,0001
P value summary	ns	****	****
Isolate No.	3R vs 7R	3R vs 14R	3R vs 20R	3R vs 25R	7R vs 14R	7R vs 20R	7R vs 25R	14R vs 20R	14R vs 25R	20R vs 25R
P value	0.1562	>0,9999	>0,9999	0.0543	0.0032	0.4854	<0,0001	>0,9999	0.7814	0.0071
P value summary	ns	ns	ns	ns	**	ns	****	ns	ns	**
Isolate No.	4R vs 5R	4R vs 23R	4R vs 30R	4R vs 31R	5R vs 23R	5R vs 30R	5R vs 31R	23R vs 30R	23R vs 31R	30R vs 31R
P value	0.0049	0.619	>0,9999	0.0001	0.837	0.0005	>0,9999	0.2005	0.0721	<0,0001
P value summary	**	ns	ns	***	ns	***	ns	ns	ns	****
Isolate No.	2R vs 8R	2R vs 9R	2R vs 16R	2R vs 27R	8R vs 9R	8R vs 16R	8R vs 27R	9R vs 16R	9R vs 27R	16R vs 27R
P value	0.093	>0,9999	0.0019	0.1037	>0,9999	>0,9999	>0,9999	0.3615	>0,9999	>0,9999
P value summary	ns	ns	**	ns	ns	ns	ns	ns	ns	ns

## Sheet: NETosis
Statistical significance of differences in viability of human A253 epithelial cells infected with different serotype Aa isolates
Serotypes	a vs b	a vs c	b vs c
P value	>0,9999	>0,9999	>0,9999
P value summary	ns	ns	ns
Isolate No.	3R vs 7R	3R vs 14R	3R vs 20R	3R vs 25R	7R vs 14R	7R vs 20R	7R vs 25R	14R vs 20R	14R vs 25R	20R vs 25R
P value	0.0314	>0,9999	>0,9999	>0,9999	>0,9999	0.0053	0.7941	0.51	>0,9999	0.8722
P value summary	*	ns	ns	ns	ns	**	ns	ns	ns	ns
Isolate No.	4R vs 5R	4R vs 23R	4R vs 30R	4R vs 31R	5R vs 23R	5R vs 30R	5R vs 31R	23R vs 30R	23R vs 31R	30R vs 31R
P value	0.0019	>0,9999	>0,9999	0.0595	0.0267	0.0001	>0,9999	>0,9999	0.402	0.0077
P value summary	**	ns	ns	ns	*	***	ns	ns	ns	**
Isolate No.	2R vs 8R	2R vs 9R	2R vs 16R	2R vs 27R	8R vs 9R	8R vs 16R	8R vs 27R	9R vs 16R	9R vs 27R	16R vs 27R
P value	0.0223	0.0317	0.0006	0.0705	>0,9999	>0,9999	>0,9999	>0,9999	>0,9999	>0,9999
P value summary	*	*	***	ns	ns	ns	ns	ns	ns	ns
