# Supplementary material for: Differential Virulence of Aggregatibacter actinomycetemcomitans Serotypes Explained by Exoproteome Heterogeneity
Source: Microbiol Spectr. 2022 Dec 21;11(1):e03298-22. doi: 10.1128/spectrum.03298-22 (PMC9927298; doi:10.1128/spectrum.03298-22)
Supplement: Supplemental file 4 — Table S3. Download spectrum.03298-22-s0004.xlsx, XLSX file, 0.02 MB [file spectrum.03298-22-s0004.xlsx]

## Sheet: Legend
	Supplementary Table S3. Correlation between identified virulence factors of Aa and virulence in different cell infection models.

## Sheet: Adhesion with epithelial cells
Groups	Protein names			P value
serotype a versus serotype c	Do family serine endopeptidase(DegP)	serotype a↑	serotype c↓	<0,0001
	Outer membrane protein assembly factor BamD(BamD)	serotype a↑	serotype c↓	0.0022
	Flp pilus assembly protein TadA(TadA)	serotype a+	serotype c-
serotype b versus serotype c	Outer membrane lipoprotein chaperone LolA(LolA)	serotype b↑	serotype c↓	0.0119
	Autotransporter adhesin Aae(Aae)	serotype b↑	serotype c↓	0.0402
	Outer membrane protein assembly factor BamA(BamA)	serotype b↑	serotype c↓	0.0236
	Flp pilus assembly protein TadG(TadG)	serotype b↑	serotype c↓	0.0291
	Flp pilus assembly protein TadA(TadA)	serotype b+	serotype c-
	Pilus assembly protein N-terminal domain-containing protein RcpC(RcpC)	serotype b+	serotype c-
3R14R (1) versus 7R20R25R (2)	Protein YccT precursor(YccT)	1↑	2↓	0.01
	Fe(3+)-dicitrate ABC transporter substrate-binding protein FecB(FecB)	1+	2-
4R23R30R31R (1) versus 5R (2)	Pilus assembly protein N-terminal domain-containing protein RcpC(RcpC)	1+	2-
	Flp pilus assembly protein TadA(TadA)	1+	2-
2R8R (1) versus 9R16R27R (2)	Outer membrane lipoprotein chaperone LolA(LolA)	1↑	2↓	0.002
	Autotransporter adhesin Aae(Aae)	1↑	2↓	0.01
	Flp pilus assembly protein TadG(TadG)	1↑	2↓	0.02

## Sheet: Epithelial cells killing
Groups	Protein names			P value
serotype a versus serotype b	Poly-beta-1,6-N-acetyl-D-glucosamine N-deacetylase PgaB(PgaB)	serotype a↑	serotype b↓	0.0084
	Flp pilus assembly protein TadZ(TadZ)	serotype a↑	serotype b↓	<0,0001
	Fe(3+)-dicitrate ABC transporter substrate-binding protein FecB(FecB)	serotype a+	serotype b-
serotype a versus serotype c	Do family serine endopeptidase(DegP)	serotype a↑	serotype c↓	<0,0001
	Outer membrane protein assembly factor BamD(BamD)	serotype a↑	serotype c↓	0.0022
serotype b versus serotype c	Outer membrane lipoprotein chaperone LolA(LolA)	serotype b↑	serotype c↓	0.0119
	Outer membrane protein assembly factor BamA(BamA)	serotype b↑	serotype c↓	0.0236
3R versus 14R	TonB-dependent receptor(TonB-hemin)	3R+	14R-
	Outer membrane protein assembly factor BamA(BamA)	3R+	14R-
	Fe(3+)-dicitrate ABC transporter substrate-binding protein FecB(FecB)	3R+	14R-
3R versus 20R	Type I-F CRISPR-associated protein Csy3(Csy3)	3R↑	20R↑	0.0033
	PotD protein(PotD)	3R↑	20R↓	0.0311
	Outer membrane lipoprotein chaperone LolA(LolA)	3R+	20R-
	Pilus assembly protein N-terminal domain-containing protein RcpA(RcpA)	3R+	20R-
	Outer membrane protein assembly factor BamD(BamD)	3R+	20R-
	Fe(3+)-dicitrate ABC transporter substrate-binding protein FecB(FecB)	3R+	20R-
5R versus 23R	Outer membrane protein assembly factor BamE(BamE)	5R+	23R-
	TolC family protein(TolC)	5R+	23R-
	Flp pilus assembly protein TadD(TadD)	5R+	23R-
23R versus 31R	Porin OmpA(OmpA)	23R↓	31R↑	0.0024
	Outer membrane protein assembly factor BamE(BamE)	23R-	31R+
	Flp pilus assembly protein TadD(TadD)	23R-	31R+
2R versus 16R	Poly-beta-1,6-N-acetyl-D-glucosamine N-deacetylase PgaB(PgaB)	2R+	16R-
	Do family serine endopeptidase(DegP)	2R+	16R-
	Outer membrane lipoprotein chaperone LolA(LolA)	2R+	16R-

## Sheet: Neutrophils killing
Groups	Protein names			P value
serotype a versus serotype c	Do family serine endopeptidase(DegP)	serotype a↑	serotypec↓	<0,0001
	Sigma-E factor regulatory protein RseB(RseB)	serotype a+	serptype c-
	Flp pilus assembly protein TadA(TadA)	serotype a+	serptype c-
serotype b versus serotype c	Flp pilus assembly protein TadG(TadG)	serotype b↑	serotype c↓	0.0291
	Flp pilus assembly protein TadA(TadA)	serotype b+	serotype c-
	Oligopeptide ABC transporter substrate-binding protein OppA(OppA)	serotype b+	serotype c-
7R versus 14R	Poly-beta-1,6-N-acetyl-D-glucosamine N-deacetylase PgaB(PgaB)	7R↓	14R↑	0.0308
	Sigma-E factor regulatory protein RseB(RseB)	7R-	14R+
	Flp pilus assembly protein TadA(TadA)	7R-	14R+
7R versus 25R	Competence protein ComEA(ComEA)	7R-	25R+
	Oligopeptide ABC transporter substrate-binding protein OppA(OppA)	7R-	25R+
	Sigma-E factor regulatory protein RseB(RseB)	7R-	25R+
	Flp pilus assembly protein TadD(TadD)	7R-	25R+
	Flp pilus assembly protein TadA(TadA)	7R-	25R+
20R versus 25R	Competence protein ComEA(ComEA)	20R-	25R+
	Oligopeptide ABC transporter substrate-binding protein OppA(OppA)	20R-	25R+
	Flp pilus assembly protein TadD(TadD)	20R-	25R+
	Flp pilus assembly protein TadA(TadA)	20R-	25R+
4R versus 5R	Poly-beta-1,6-N-acetyl-D-glucosamine N-deacetylase PgaB(PgaB)	4R↑	5R↓	0.0019
	Competence protein ComEA(ComEA)	4R+	5R-
	Oligopeptide ABC transporter substrate-binding protein OppA(OppA)	4R+	5R-
4R versus 31R	Poly-beta-1,6-N-acetyl-D-glucosamine N-deacetylase PgaB(PgaB)	4R+	31R-
	Do family serine endopeptidase(DegP)	4R+	31R-
	Competence protein ComEA(ComEA)	4R+	31R-
	Oligopeptide ABC transporter substrate-binding protein OppA(OppA)	4R+	31R-
5R versus 30R	RTX family leukotoxin LtxA(LtxA)	5R↓	30R↑	<0,0001
	Flp pilus assembly protein TadD(TadD)	5R↓	30R↑	0.0015
30R versus 31R	RTX family leukotoxin LtxA(LtxA)	30R↑	31R↓	<0,0001
	Flp pilus assembly protein TadD(TadD)	30R↑	31R↓	0.0038
	Poly-beta-1,6-N-acetyl-D-glucosamine N-deacetylase PgaB(PgaB)	30R+	31R-
	Do family serine endopeptidase(DegP)	30R+	31R-
2R versus 16R	Superoxide dismutase family protein(SodC)	2R↓	16R↑	0.0419
	Peptidoglycan-associated lipoprotein Pal(Pal)	2R-	16R+
	Flp pilus assembly protein TadD(TadD)	2R-	16R+

## Sheet: NETosis
Groups	Protein names			P value
3R versus 7R	Fe(3+)-dicitrate ABC transporter substrate-binding protein FecB(FecB)	3R+	7R-
	Sigma-E factor regulatory protein RseB(RseB)	3R+	7R-
7R versus 20R	Poly-beta-1,6-N-acetyl-D-glucosamine N-deacetylase PgaB(PgaB)	7R↓	20R↑	0.0119
	Sigma-E factor regulatory protein RseB(RseB)	7R-	20R+
4R versus 5R	Poly-beta-1,6-N-acetyl-D-glucosamine N-deacetylase PgaB(PgaB)	4R↑	5R↓	0.0019
	Competence protein ComEA(ComEA)	4R+	5R-
	Oligopeptide ABC transporter substrate-binding protein OppA(OppA)	4R+	5R-
5R versus 30R	RTX family leukotoxin LtxA(LtxA)	5R↓	30R↑	<0,0001
	Flp pilus assembly protein TadD(TadD)	5R↓	30R↑	0.0015
30R versus 31R	RTX family leukotoxin LtxA(LtxA)	30R↑	31R↓	<0,0001
	Flp pilus assembly protein TadD(TadD)	30R↑	31R↓	0.0038
	Poly-beta-1,6-N-acetyl-D-glucosamine N-deacetylase PgaB(PgaB)	30R+	31R-
	Do family serine endopeptidase(DegP)	30R+	31R-
2R versus 8R	Peptidoglycan-associated lipoprotein Pal(Pal)	2R-	8R+
	Flp pilus assembly protein TadZ(TadZ)	2R-	8R+
	Competence protein ComEA(ComEA)	2R-	8R+
	Flp pilus assembly protein TadD(TadD)	2R-	8R+
2R versus 9R	Peptidoglycan-associated lipoprotein Pal(Pal)	2R-	9R+
	Flp pilus assembly protein TadD(TadD)	2R-	9R+
2R versus 16R	Peptidoglycan-associated lipoprotein Pal(Pal)	2R-	16R+
	Flp pilus assembly protein TadD(TadD)	2R-	16R+
